# Supplementary material for: New Flavone C-Glycosides from Scleranthus perennis and Their Anti-Collagenase Activity
Source: Molecules. 2021 Sep 16;26(18):5631. doi: 10.3390/molecules26185631 (PMC8468783; doi:10.3390/molecules26185631)
Supplement: Supplementary file 1 [file molecules-26-05631-s001.zip]

Archive with 1 entries (1 files):
- molecules-1326524-supplementary.pdf
